# Supplementary material for: Early IKKβ-Dependent Anabolic Signature Governs Vascular Smooth Muscle Cells Fate and Abdominal Aortic Aneurysm Development
Source: Cells. 2026 Jan 23;15(3):218. doi: 10.3390/cells15030218 (PMC12896606; doi:10.3390/cells15030218)
Supplement: Supplementary file 1 [file cells-15-00218-s001.zip]

Archive with 1 entries (1 files):
- cells-4085889 supplementary.pdf
